# Supplementary material for: Hibernoma: a case report of a rare cardiac tumour
Source: Eur Heart J Case Rep. 2023 Dec 26;8(1):ytad612. doi: 10.1093/ehjcr/ytad612 (PMC10790811; doi:10.1093/ehjcr/ytad612)
Supplement: ytad612_Supplementary_Data [file ytad612_supplementary_data.zip]

Archive with 2 entries (2 files):
- Hibernoma clip.mp4
- Hibernoma clip 4Ch.mp4
